# Supplementary material for: Molecular and Clinical Characterization of CNGA3 and CNGB3 Genes in Brazilian Patients Affected with Achromatopsia
Source: Genes (Basel). 2023 Jun 20;14(6):1296. doi: 10.3390/genes14061296 (PMC10298554; doi:10.3390/genes14061296)
Supplement: Supplementary file 1 [file genes-14-01296-s001.zip]

Archive with 1 entries (1 files):
- genes-2403614-supplementary.pdf
